# Supplementary material for: Modeling and optimization of the terminal control area with holding unit
Source: PLoS One. 2021 Mar 2;16(3):e0241204. doi: 10.1371/journal.pone.0241204 (PMC7924791; doi:10.1371/journal.pone.0241204)
Supplement: S1 Data — (ZIP) [file pone.0241204.s001.zip]

Archive with 1 entries (1 files):
- data1.rar
